# Supplementary material for: Molecular Investigation of Mitochondrial RNA19 Role in the Pathogenesis of MELAS Disease
Source: Life (Basel). 2023 Sep 3;13(9):1863. doi: 10.3390/life13091863 (PMC10532844; doi:10.3390/life13091863)
Supplement: Supplementary file 1 [file life-13-01863-s001.zip]

Archive with 1 entries (1 files):
- life-2541199-supplementary.pdf
